# Supplementary material for: 3,3-Bis(hydroxyaryl)oxindoles and Spirooxindoles Bearing a Xanthene Moiety: Synthesis, Mechanism, and Biological Activity
Source: J Org Chem. 2025 May 7;90(19):6454–67. doi: 10.1021/acs.joc.5c00270 (PMC12090213; doi:10.1021/acs.joc.5c00270)
Supplement: Supplementary file 2 — jo5c00270_si_002.zip [file jo5c00270_si_002.zip]

Archive with 4,287 entries (3,735 files):
- FID for Publication revised/
- FID for Publication revised/FID/
- FID for Publication revised/FID/3a/
- FID for Publication revised/FID/3a/3a-13C/
- FID for Publication revised/FID/3a/3a-13C/acqu
- FID for Publication revised/FID/3a/3a-13C/acqus
- FID for Publication revised/FID/3a/3a-13C/audita.txt
- FID for Publication revised/FID/3a/3a-13C/cpdprg2
- FID for Publication revised/FID/3a/3a-13C/fid
- FID for Publication revised/FID/3a/3a-13C/format.temp
- FID for Publication revised/FID/3a/3a-13C/fq1list
- FID for Publication revised/FID/3a/3a-13C/pdata/
- FID for Publication revised/FID/3a/3a-13C/pdata/1/
- FID for Publication revised/FID/3a/3a-13C/pdata/1/1i
- FID for Publication revised/FID/3a/3a-13C/pdata/1/1r
- FID for Publication revised/FID/3a/3a-13C/pdata/1/auditp.txt
- FID for Publication revised/FID/3a/3a-13C/pdata/1/outd
- FID for Publication revised/FID/3a/3a-13C/pdata/1/proc
- FID for Publication revised/FID/3a/3a-13C/pdata/1/procs
- FID for Publication revised/FID/3a/3a-13C/pdata/1/thumb.png
- FID for Publication revised/FID/3a/3a-13C/pdata/1/title
- FID for Publication revised/FID/3a/3a-13C/prosol_History
- FID for Publication revised/FID/3a/3a-13C/pulseprogram
- FID for Publication revised/FID/3a/3a-13C/scon2
- FID for Publication revised/FID/3a/3a-13C/shimvalues
- FID for Publication revised/FID/3a/3a-13C/specpar
- FID for Publication revised/FID/3a/3a-13C/uxnmr.info
- FID for Publication revised/FID/3a/3a-13C/uxnmr.par
- FID for Publication revised/FID/3a/3a-1H/
- FID for Publication revised/FID/3a/3a-1H/acqu
- FID for Publication revised/FID/3a/3a-1H/acqus
- FID for Publication revised/FID/3a/3a-1H/audita.txt
- FID for Publication revised/FID/3a/3a-1H/fid
- FID for Publication revised/FID/3a/3a-1H/format.temp
- FID for Publication revised/FID/3a/3a-1H/fq1list
- FID for Publication revised/FID/3a/3a-1H/pdata/
- FID for Publication revised/FID/3a/3a-1H/pdata/1/
- FID for Publication revised/FID/3a/3a-1H/pdata/1/1i
- FID for Publication revised/FID/3a/3a-1H/pdata/1/1r
- FID for Publication revised/FID/3a/3a-1H/pdata/1/auditp.txt
- FID for Publication revised/FID/3a/3a-1H/pdata/1/outd
- FID for Publication revised/FID/3a/3a-1H/pdata/1/proc
- FID for Publication revised/FID/3a/3a-1H/pdata/1/procs
- FID for Publication revised/FID/3a/3a-1H/pdata/1/thumb.png
- FID for Publication revised/FID/3a/3a-1H/pdata/1/title
- FID for Publication revised/FID/3a/3a-1H/prosol_History
- FID for Publication revised/FID/3a/3a-1H/pulseprogram
- FID for Publication revised/FID/3a/3a-1H/scon2
- FID for Publication revised/FID/3a/3a-1H/shimvalues
- FID for Publication revised/FID/3a/3a-1H/specpar
- FID for Publication revised/FID/3a/3a-1H/uxnmr.info
- FID for Publication revised/FID/3a/3a-1H/uxnmr.par
- FID for Publication revised/FID/3a/3a-COSY/
- FID for Publication revised/FID/3a/3a-COSY/acqu
- FID for Publication revised/FID/3a/3a-COSY/acqu2
- FID for Publication revised/FID/3a/3a-COSY/acqu2s
- FID for Publication revised/FID/3a/3a-COSY/acqus
- FID for Publication revised/FID/3a/3a-COSY/audita.txt
- FID for Publication revised/FID/3a/3a-COSY/format.temp
- FID for Publication revised/FID/3a/3a-COSY/fq1list
- FID for Publication revised/FID/3a/3a-COSY/pdata/
- FID for Publication revised/FID/3a/3a-COSY/pdata/1/
- FID for Publication revised/FID/3a/3a-COSY/pdata/1/2rr
- FID for Publication revised/FID/3a/3a-COSY/pdata/1/auditp.txt
- FID for Publication revised/FID/3a/3a-COSY/pdata/1/clevels
- FID for Publication revised/FID/3a/3a-COSY/pdata/1/outd
- FID for Publication revised/FID/3a/3a-COSY/pdata/1/proc
- FID for Publication revised/FID/3a/3a-COSY/pdata/1/proc2
- FID for Publication revised/FID/3a/3a-COSY/pdata/1/proc2s
- FID for Publication revised/FID/3a/3a-COSY/pdata/1/procs
- FID for Publication revised/FID/3a/3a-COSY/pdata/1/thumb.png
- FID for Publication revised/FID/3a/3a-COSY/pdata/1/title
- FID for Publication revised/FID/3a/3a-COSY/prosol_History
- FID for Publication revised/FID/3a/3a-COSY/pulseprogram
- FID for Publication revised/FID/3a/3a-COSY/scon2
- FID for Publication revised/FID/3a/3a-COSY/ser
- FID for Publication revised/FID/3a/3a-COSY/shimvalues
- FID for Publication revised/FID/3a/3a-COSY/specpar
- FID for Publication revised/FID/3a/3a-COSY/uxnmr.info
- FID for Publication revised/FID/3a/3a-COSY/uxnmr.par
- FID for Publication revised/FID/3a/3a-HMBC/
- FID for Publication revised/FID/3a/3a-HMBC/acqu
- FID for Publication revised/FID/3a/3a-HMBC/acqu2
- FID for Publication revised/FID/3a/3a-HMBC/acqu2s
- FID for Publication revised/FID/3a/3a-HMBC/acqus
- FID for Publication revised/FID/3a/3a-HMBC/audita.txt
- FID for Publication revised/FID/3a/3a-HMBC/format.temp
- FID for Publication revised/FID/3a/3a-HMBC/fq1list
- FID for Publication revised/FID/3a/3a-HMBC/pdata/
- FID for Publication revised/FID/3a/3a-HMBC/pdata/1/
- FID for Publication revised/FID/3a/3a-HMBC/pdata/1/2rr
- FID for Publication revised/FID/3a/3a-HMBC/pdata/1/auditp.txt
- FID for Publication revised/FID/3a/3a-HMBC/pdata/1/clevels
- FID for Publication revised/FID/3a/3a-HMBC/pdata/1/curdat2
- FID for Publication revised/FID/3a/3a-HMBC/pdata/1/outd
- FID for Publication revised/FID/3a/3a-HMBC/pdata/1/proc
- FID for Publication revised/FID/3a/3a-HMBC/pdata/1/proc2
- FID for Publication revised/FID/3a/3a-HMBC/pdata/1/proc2s
- FID for Publication revised/FID/3a/3a-HMBC/pdata/1/procs
- FID for Publication revised/FID/3a/3a-HMBC/pdata/1/thumb.png
- FID for Publication revised/FID/3a/3a-HMBC/pdata/1/title
- FID for Publication revised/FID/3a/3a-HMBC/prosol_History
- FID for Publication revised/FID/3a/3a-HMBC/pulseprogram
- FID for Publication revised/FID/3a/3a-HMBC/scon2
- FID for Publication revised/FID/3a/3a-HMBC/ser
- FID for Publication revised/FID/3a/3a-HMBC/shimvalues
- FID for Publication revised/FID/3a/3a-HMBC/specpar
- FID for Publication revised/FID/3a/3a-HMBC/uxnmr.info
- FID for Publication revised/FID/3a/3a-HMBC/uxnmr.par
- FID for Publication revised/FID/3a/3a-HSQC/
- FID for Publication revised/FID/3a/3a-HSQC/acqu
- FID for Publication revised/FID/3a/3a-HSQC/acqu2
- FID for Publication revised/FID/3a/3a-HSQC/acqu2s
- FID for Publication revised/FID/3a/3a-HSQC/acqus
- FID for Publication revised/FID/3a/3a-HSQC/audita.txt
- FID for Publication revised/FID/3a/3a-HSQC/cpdprg2
- FID for Publication revised/FID/3a/3a-HSQC/format.temp
- FID for Publication revised/FID/3a/3a-HSQC/fq1list
- FID for Publication revised/FID/3a/3a-HSQC/pdata/
- FID for Publication revised/FID/3a/3a-HSQC/pdata/1/
- FID for Publication revised/FID/3a/3a-HSQC/pdata/1/2ii
- FID for Publication revised/FID/3a/3a-HSQC/pdata/1/2ir
- FID for Publication revised/FID/3a/3a-HSQC/pdata/1/2ri
- FID for Publication revised/FID/3a/3a-HSQC/pdata/1/2rr
- FID for Publication revised/FID/3a/3a-HSQC/pdata/1/auditp.txt
- FID for Publication revised/FID/3a/3a-HSQC/pdata/1/clevels
- FID for Publication revised/FID/3a/3a-HSQC/pdata/1/curdat2
- FID for Publication revised/FID/3a/3a-HSQC/pdata/1/outd
- FID for Publication revised/FID/3a/3a-HSQC/pdata/1/proc
- FID for Publication revised/FID/3a/3a-HSQC/pdata/1/proc2
- FID for Publication revised/FID/3a/3a-HSQC/pdata/1/proc2s
- FID for Publication revised/FID/3a/3a-HSQC/pdata/1/procs
- FID for Publication revised/FID/3a/3a-HSQC/pdata/1/thumb.png
- FID for Publication revised/FID/3a/3a-HSQC/pdata/1/title
- FID for Publication revised/FID/3a/3a-HSQC/prosol_History
- FID for Publication revised/FID/3a/3a-HSQC/pulseprogram
- FID for Publication revised/FID/3a/3a-HSQC/scon2
- FID for Publication revised/FID/3a/3a-HSQC/ser
- FID for Publication revised/FID/3a/3a-HSQC/shimvalues
- FID for Publication revised/FID/3a/3a-HSQC/specpar
- FID for Publication revised/FID/3a/3a-HSQC/spnam14
- FID for Publication revised/FID/3a/3a-HSQC/spnam18
- FID for Publication revised/FID/3a/3a-HSQC/spnam3
- FID for Publication revised/FID/3a/3a-HSQC/spnam31
- FID for Publication revised/FID/3a/3a-HSQC/spnam7
- FID for Publication revised/FID/3a/3a-HSQC/uxnmr.info
- FID for Publication revised/FID/3a/3a-HSQC/uxnmr.par
- FID for Publication revised/FID/3a/3a-struct.cdx
- FID for Publication revised/FID/3b/
- FID for Publication revised/FID/3b/3b-13C/
- FID for Publication revised/FID/3b/3b-13C/acqu
- FID for Publication revised/FID/3b/3b-13C/acqus
- FID for Publication revised/FID/3b/3b-13C/audita.txt
- FID for Publication revised/FID/3b/3b-13C/cpdprg2
- FID for Publication revised/FID/3b/3b-13C/fid
- FID for Publication revised/FID/3b/3b-13C/format.temp
- FID for Publication revised/FID/3b/3b-13C/fq1list
- FID for Publication revised/FID/3b/3b-13C/pdata/
- FID for Publication revised/FID/3b/3b-13C/pdata/1/
- FID for Publication revised/FID/3b/3b-13C/pdata/1/1i
- FID for Publication revised/FID/3b/3b-13C/pdata/1/1r
- FID for Publication revised/FID/3b/3b-13C/pdata/1/auditp.txt
- FID for Publication revised/FID/3b/3b-13C/pdata/1/outd
- FID for Publication revised/FID/3b/3b-13C/pdata/1/proc
- FID for Publication revised/FID/3b/3b-13C/pdata/1/procs
- FID for Publication revised/FID/3b/3b-13C/pdata/1/thumb.png
- FID for Publication revised/FID/3b/3b-13C/pdata/1/title
- FID for Publication revised/FID/3b/3b-13C/prosol_History
- FID for Publication revised/FID/3b/3b-13C/pulseprogram
- FID for Publication revised/FID/3b/3b-13C/scon2
- FID for Publication revised/FID/3b/3b-13C/shimvalues
- FID for Publication revised/FID/3b/3b-13C/specpar
- FID for Publication revised/FID/3b/3b-13C/uxnmr.info
- FID for Publication revised/FID/3b/3b-13C/uxnmr.par
- FID for Publication revised/FID/3b/3b-1H/
- FID for Publication revised/FID/3b/3b-1H/acqu
- FID for Publication revised/FID/3b/3b-1H/acqus
- FID for Publication revised/FID/3b/3b-1H/audita.txt
- FID for Publication revised/FID/3b/3b-1H/fid
- FID for Publication revised/FID/3b/3b-1H/format.temp
- FID for Publication revised/FID/3b/3b-1H/fq1list
- FID for Publication revised/FID/3b/3b-1H/pdata/
- FID for Publication revised/FID/3b/3b-1H/pdata/1/
- FID for Publication revised/FID/3b/3b-1H/pdata/1/1i
- FID for Publication revised/FID/3b/3b-1H/pdata/1/1r
- FID for Publication revised/FID/3b/3b-1H/pdata/1/auditp.txt
- FID for Publication revised/FID/3b/3b-1H/pdata/1/outd
- FID for Publication revised/FID/3b/3b-1H/pdata/1/proc
- FID for Publication revised/FID/3b/3b-1H/pdata/1/procs
- FID for Publication revised/FID/3b/3b-1H/pdata/1/thumb.png
- FID for Publication revised/FID/3b/3b-1H/pdata/1/title
- FID for Publication revised/FID/3b/3b-1H/prosol_History
- FID for Publication revised/FID/3b/3b-1H/pulseprogram
- FID for Publication revised/FID/3b/3b-1H/scon2
- FID for Publication revised/FID/3b/3b-1H/shimvalues
- FID for Publication revised/FID/3b/3b-1H/specpar
- FID for Publication revised/FID/3b/3b-1H/uxnmr.info
- FID for Publication revised/FID/3b/3b-1H/uxnmr.par
- FID for Publication revised/FID/3b/3b-struct.cdx
- FID for Publication revised/FID/3c/
- FID for Publication revised/FID/3c/3c-13C/
- FID for Publication revised/FID/3c/3c-13C/acqu
- FID for Publication revised/FID/3c/3c-13C/acqus
- FID for Publication revised/FID/3c/3c-13C/audita.txt
- FID for Publication revised/FID/3c/3c-13C/cpdprg2
- FID for Publication revised/FID/3c/3c-13C/fid
- FID for Publication revised/FID/3c/3c-13C/format.temp
- FID for Publication revised/FID/3c/3c-13C/fq1list
- FID for Publication revised/FID/3c/3c-13C/pdata/
- FID for Publication revised/FID/3c/3c-13C/pdata/1/
- FID for Publication revised/FID/3c/3c-13C/pdata/1/1i
- FID for Publication revised/FID/3c/3c-13C/pdata/1/1r
- FID for Publication revised/FID/3c/3c-13C/pdata/1/auditp.txt
- FID for Publication revised/FID/3c/3c-13C/pdata/1/outd
- FID for Publication revised/FID/3c/3c-13C/pdata/1/parm.txt
- FID for Publication revised/FID/3c/3c-13C/pdata/1/peaklist.xml
- FID for Publication revised/FID/3c/3c-13C/pdata/1/peakrng
- FID for Publication revised/FID/3c/3c-13C/pdata/1/peaks
- FID for Publication revised/FID/3c/3c-13C/pdata/1/proc
- FID for Publication revised/FID/3c/3c-13C/pdata/1/procs
- FID for Publication revised/FID/3c/3c-13C/pdata/1/thumb.png
- FID for Publication revised/FID/3c/3c-13C/pdata/1/title
- FID for Publication revised/FID/3c/3c-13C/prosol_History
- FID for Publication revised/FID/3c/3c-13C/pulseprogram
- FID for Publication revised/FID/3c/3c-13C/scon2
- FID for Publication revised/FID/3c/3c-13C/shimvalues
- FID for Publication revised/FID/3c/3c-13C/specpar
- FID for Publication revised/FID/3c/3c-13C/uxnmr.info
- FID for Publication revised/FID/3c/3c-13C/uxnmr.par
- FID for Publication revised/FID/3c/3c-1H/
- FID for Publication revised/FID/3c/3c-1H/acqu
- FID for Publication revised/FID/3c/3c-1H/acqus
- FID for Publication revised/FID/3c/3c-1H/audita.txt
- FID for Publication revised/FID/3c/3c-1H/fid
- FID for Publication revised/FID/3c/3c-1H/format.temp
- FID for Publication revised/FID/3c/3c-1H/fq1list
- FID for Publication revised/FID/3c/3c-1H/pdata/
- FID for Publication revised/FID/3c/3c-1H/pdata/1/
- FID for Publication revised/FID/3c/3c-1H/pdata/1/1i
- FID for Publication revised/FID/3c/3c-1H/pdata/1/1r
- FID for Publication revised/FID/3c/3c-1H/pdata/1/auditp.txt
- FID for Publication revised/FID/3c/3c-1H/pdata/1/outd
- FID for Publication revised/FID/3c/3c-1H/pdata/1/parm.txt
- FID for Publication revised/FID/3c/3c-1H/pdata/1/peaklist.xml
- FID for Publication revised/FID/3c/3c-1H/pdata/1/peakrng
- FID for Publication revised/FID/3c/3c-1H/pdata/1/peaks
- FID for Publication revised/FID/3c/3c-1H/pdata/1/proc
- FID for Publication revised/FID/3c/3c-1H/pdata/1/procs
- FID for Publication revised/FID/3c/3c-1H/pdata/1/thumb.png
- FID for Publication revised/FID/3c/3c-1H/pdata/1/title
- FID for Publication revised/FID/3c/3c-1H/prosol_History
- FID for Publication revised/FID/3c/3c-1H/pulseprogram
- FID for Publication revised/FID/3c/3c-1H/scon2
- FID for Publication revised/FID/3c/3c-1H/shimvalues
- FID for Publication revised/FID/3c/3c-1H/specpar
- FID for Publication revised/FID/3c/3c-1H/uxnmr.info
- FID for Publication revised/FID/3c/3c-1H/uxnmr.par
- FID for Publication revised/FID/3c/3c-struct.cdx
- FID for Publication revised/FID/3d/
- FID for Publication revised/FID/3d/3d-13C/
- FID for Publication revised/FID/3d/3d-13C/acqu
- FID for Publication revised/FID/3d/3d-13C/acqus
- FID for Publication revised/FID/3d/3d-13C/audita.txt
- FID for Publication revised/FID/3d/3d-13C/cpdprg2
- FID for Publication revised/FID/3d/3d-13C/fid
- FID for Publication revised/FID/3d/3d-13C/format.temp
- FID for Publication revised/FID/3d/3d-13C/fq1list
- FID for Publication revised/FID/3d/3d-13C/pdata/
- FID for Publication revised/FID/3d/3d-13C/pdata/1/
- FID for Publication revised/FID/3d/3d-13C/pdata/1/1i
- FID for Publication revised/FID/3d/3d-13C/pdata/1/1r
- FID for Publication revised/FID/3d/3d-13C/pdata/1/auditp.txt
- FID for Publication revised/FID/3d/3d-13C/pdata/1/outd
- FID for Publication revised/FID/3d/3d-13C/pdata/1/parm.txt
- FID for Publication revised/FID/3d/3d-13C/pdata/1/peaklist.xml
- FID for Publication revised/FID/3d/3d-13C/pdata/1/peakrng
- FID for Publication revised/FID/3d/3d-13C/pdata/1/peaks
- FID for Publication revised/FID/3d/3d-13C/pdata/1/proc
- FID for Publication revised/FID/3d/3d-13C/pdata/1/procs
- FID for Publication revised/FID/3d/3d-13C/pdata/1/thumb.png
- FID for Publication revised/FID/3d/3d-13C/pdata/1/title
- FID for Publication revised/FID/3d/3d-13C/prosol_History
- FID for Publication revised/FID/3d/3d-13C/pulseprogram
- FID for Publication revised/FID/3d/3d-13C/scon2
- FID for Publication revised/FID/3d/3d-13C/shimvalues
- FID for Publication revised/FID/3d/3d-13C/specpar
- FID for Publication revised/FID/3d/3d-13C/uxnmr.info
- FID for Publication revised/FID/3d/3d-13C/uxnmr.par
- FID for Publication revised/FID/3d/3d-1H/
- FID for Publication revised/FID/3d/3d-1H/acqu
- FID for Publication revised/FID/3d/3d-1H/acqus
- FID for Publication revised/FID/3d/3d-1H/audita.txt
- FID for Publication revised/FID/3d/3d-1H/fid
- FID for Publication revised/FID/3d/3d-1H/format.temp
- FID for Publication revised/FID/3d/3d-1H/fq1list
- FID for Publication revised/FID/3d/3d-1H/pdata/
- FID for Publication revised/FID/3d/3d-1H/pdata/1/
- FID for Publication revised/FID/3d/3d-1H/pdata/1/1i
- FID for Publication revised/FID/3d/3d-1H/pdata/1/1r
- FID for Publication revised/FID/3d/3d-1H/pdata/1/auditp.txt
[truncated: 3,987 more entries]
