# Supplementary material for: 3,3-Bis(hydroxyaryl)oxindoles and Spirooxindoles Bearing a Xanthene Moiety: Synthesis, Mechanism, and Biological Activity
Source: J Org Chem. 2025 May 7;90(19):6454–67. doi: 10.1021/acs.joc.5c00270 (PMC12090213; doi:10.1021/acs.joc.5c00270)
Supplement: Supplementary file 2 — jo5c00270_si_002.zip [file jo5c00270_si_002.zip › FID for Publication revised/FID/3a/3a-13C/pdata/1/auditp.txt]

##TITLE= Audit trail, TOPSPIN		Version 3.2
##JCAMPDX= 5.01
##ORIGIN= Bruker BioSpin GmbH
##OWNER= nmrsu
$$ s:\Spektrumok\data\kezelo\nmr/20240514-500MHz/12/pdata/1/auditp.txt
##AUDIT TRAIL=  $$ (NUMBER, WHEN, WHO, WHERE, PROCESS, VERSION, WHAT)
(   1,<2024-05-14 16:24:52.498 +0200>,<nmrsu>,<NMR500-PC>,<go>,<TOPSPIN 3.2>,
      <created by zg
	started at 2024-05-14 14:36:38.284 +0200,
	POWCHK disabled, PULCHK disabled,
       configuration hash MD5:
       58 DB 22 B3 AA 39 3B 86 CF BA 3D 35 EA 93 95 64
       data hash MD5: 64K
       1A D0 9A CD C6 86 6B 49 3F C7 1E E1 3B 54 9B CF>)
(   2,<2024-05-14 16:24:53.028 +0200>,<nmrsu>,<NMR500-PC>,<audit>,<TOPSPIN 3.2>,
      <user comment:
       ICON-NMR User ID: kezelo
       data hash MD5: 64K
       1A D0 9A CD C6 86 6B 49 3F C7 1E E1 3B 54 9B CF>)
(   3,<2024-05-15 09:00:18.747 +0200>,<nmrsu>,<NMR500-PC>,<proc1d>,<TOPSPIN 3.2>,
      <Start of raw data processing
       efp LB = 1 FT_mod = 6 PKNL = 1 PHC0 = 0 PHC1 = 0 SI = 128K 
       data hash MD5: 128K
       81 E8 2D 7B 7F 4B 9F 7B DD 31 18 34 26 12 75 30>)
(   4,<2024-05-15 09:00:21.602 +0200>,<nmrsu>,<NMR500-PC>,<proc1d>,<TOPSPIN 3.2>,
      <apk 
       data hash MD5: 128K
       C1 F2 3C 5D E1 23 FD 4A 0C CD D6 CB 18 32 37 65>)
(   5,<2024-05-15 09:00:37.264 +0200>,<nmrsu>,<NMR500-PC>,<proc1d>,<TOPSPIN 3.2>,
      <pk fgphup PHC0 = 28.03112 PHC1 = -37.2 
       data hash MD5: 128K
       7B CC 5C 95 2D 18 9D 7C 15 EA C2 26 0B 58 D4 D9>)
(   6,<2024-05-15 09:00:42.132 +0200>,<nmrsu>,<NMR500-PC>,<proc1d>,<TOPSPIN 3.2>,
      <abs n ABSG = 5 
       data hash MD5: 128K
       BC D0 BA 60 00 6D 1F 78 90 FF 39 BF 8E E3 FD E5>)
##END=

$$ hash MD5
$$ 78 69 82 30 B1 C4 2C E2 E3 D2 98 04 EA E7 DA 9E
