# Supplementary material for: 3,3-Bis(hydroxyaryl)oxindoles and Spirooxindoles Bearing a Xanthene Moiety: Synthesis, Mechanism, and Biological Activity
Source: J Org Chem. 2025 May 7;90(19):6454–67. doi: 10.1021/acs.joc.5c00270 (PMC12090213; doi:10.1021/acs.joc.5c00270)
Supplement: Supplementary file 2 — jo5c00270_si_002.zip [file jo5c00270_si_002.zip › FID for Publication revised/FID/3a/3a-13C/uxnmr.info]

CONFIGURATION INFORMATION
=========================

Path         : C:/Bruker/TopSpin3.2/conf/instr/spect/uxnmr.info
Date         : Thu Feb 24 16:59:35 2022
Release      : TOPSPIN Version 3.2-pl7
Installed in : C:/Bruker/TopSpin3.2
Host         : NMR500-PC
OS           : Windows 7 (Vs 6.1) Service Pack 1
CPU          : Intel(R) Xeon(R) CPU E5-1620 0 @ 3.60GHz (8 cores at 3592 MHz with Hyperthreading)
User         : nmrsu
Description  : BME
Location     : Budapest
System       : Avance III NMR spectrometer
1H-frequency : 500.13 MHz
Order Number : HH003407
Configured in: C:/Bruker/TopSpin3.2/conf/instr/spect

IPSO: connected to spectrometer subnet
- TCP/IP address = 149.236.99.254
- Tctrl : 1
- Fctrls: 3
- Gctrl1: without digital preemphasis
- Rctrl : none
- FREDs : none
- DPP : none

DRU: AQS DRU-E Z102520/00844 ECL 04.00
- TCP/IP address = 149.236.99.89
- Firmware Version = 151014
- DRU controls AQS-Rack and HPPR/2

AQS: connected to 149.236.99.89:/dev/tty10
  _Slot_ SBSB _____________________Board_____________________
  Number Addr Type HW-VS FW-VS ID  ECL Name   Description
  -----------------------------------------------------------
     2   0x10 0x42   0x3    AW  R  3.0 REC-1  AQS RXAD600 Z102117/409 ECL 03.00
     3   0x34 0xc0   0x1        X  2.0 REF-1  REF-600 Reference Board for AQS Receiver
     4   0x24 0x19   0x8    AB  S  2.0 SGU-1  AQS SGU/2 600 Z103081/00584 ECL 02.00 FPGA-Vs=AF
     5   0x25 0x19   0x8    AB  S  2.0 SGU-2  AQS SGU/2 600 Z103081/00586 ECL 02.00 FPGA-Vs=AF
     6   0x26 0x19   0x8    AD  S  2.7 SGU-3  AQS SGU/2 600 Z103081/02382 ECL 02.07 FPGA-Vs=AF
    21   0x21 0xcf     0        P  1.0 PSD-1  PSD/3 Power Supply Distribution Board
    --   0x20 0xd1     0        B  2.1 MASTER AQS/3 Chassis
     1   0x20  0x7     0        B      MASTER AQS Rack Master
  Logical Receiver/SGU configuration:


Router: none installed


Transmitters at the spectrometer subnet:
----------------------------------------
BLA_W1345096_0141 W1345096/0141 ECL 1:
- TCP/IP address = 149.236.99.253
- Firmware VS    = 20060727 (needs update to version 20120627)
- Amplifier      = BLAXH2H300/100/150 E 200-600MHZ: W1345096/0141 ECL 1
- Router         = BLMMR32 RF AMPLIFIER MODULE: W1345204/0219 ECL 0
- Controller     = BLA CONTROL BOARD 6 2V H-USB: W1522050/0134 ECL 2
BLA_W1345092_0396 W1345092/0396 ECL 1:
- TCP/IP address = 149.236.99.252
- Firmware VS    = 20120627
- Amplifier      = BLAX300 E 6-365MHZ INR: W1345092/0396 ECL 1
- Router         = BLMMR31 RF AMPLIFIER MODULE: W1345212/1294 ECL 0
- Controller     = BLA CONTROL BOARD 6 2CH: W1522050/5050 ECL 50

BSMS: BSMS/2 connected to ethernet
- TCP/IP address = 149.236.99.20
- ELCB firmware version = 20161026
- GAB current limits = 0.0/X, 0.0/Y, 10.0/Z (in A)
- SCB channels = 40
- Shim System = BOSS2-SB
- 2HTX Amplifier: not available
- Lock: installed

Bruker Automatic Changer: device connected to 149.236.99.254:/dev/tty04
- Capacity: 60 holders
- Firmware: 20040805
- use BACS air  = yes
- BACS sx delay = 10 s
- Sample Rail fast changer mode = no

Eurotherm VTU: device connected to 149.236.99.254:/dev/tty05

Preamplifiers :
HPPR: - HPPR/2 preamplifier connected to 149.236.99.89:/dev/tty10
    Type      : HPPR/2
    Controller: Application firmware = AL (needs update to version AO)
                15 LEDs for tuning, 15 LEDs for matching
    Module  1 : 1H LNA
                 PN=Z003461, SN=00204 from 20021030
    Module  2 : XBB19F 2HS
                 PN=Z003505, SN=00208 from 20021028
    Module  3 : 2H
                 PN=Z003472, SN=00206 from 20021030


Frequency generation:
- F1: for SGU
- F2: for SGU
- F3: for SGU


RF cable connections (detected by 'confamp')
--------------------------------------------------------------------
SGU1 NORM output -> input 1 of transmitter 1 (BLAXH2H300/100/150 E 200-600MHZ W1345096/0141 at TCP/IP 149.236.99.253)
SGU1 AUX  output -> input 4 of transmitter 1 (BLAXH2H300/100/150 E 200-600MHZ W1345096/0141 at TCP/IP 149.236.99.253)
SGU2 NORM output -> input 2 of transmitter 1 (BLAXH2H300/100/150 E 200-600MHZ W1345096/0141 at TCP/IP 149.236.99.253)
SGU2 AUX  output -> TUNE signal input of HPPR
SGU3 NORM output -> input 1 of transmitter 2 (BLAX300 E 6-365MHZ INR W1345092/0396 at TCP/IP 149.236.99.252)
SGU3 AUX  output -> open

Blanking cable connections (detected by 'confamp')
--------------------------------------------------------------------
transmitter 1 (BLAXH2H300/100/150 E 200-600MHZ W1345096/0141 at TCP/IP 149.236.99.253) amplifier 1H-100W uses blanking 2
transmitter 1 (BLAXH2H300/100/150 E 200-600MHZ W1345096/0141 at TCP/IP 149.236.99.253) amplifier X-300W uses blanking 1
transmitter 1 (BLAXH2H300/100/150 E 200-600MHZ W1345096/0141 at TCP/IP 149.236.99.253) amplifier 2H-150W needs no blanking
transmitter 2 (BLAX300 E 6-365MHZ INR W1345092/0396 at TCP/IP 149.236.99.252) amplifier X-300W uses blanking 4
