# Supplementary material for: 3,3-Bis(hydroxyaryl)oxindoles and Spirooxindoles Bearing a Xanthene Moiety: Synthesis, Mechanism, and Biological Activity
Source: J Org Chem. 2025 May 7;90(19):6454–67. doi: 10.1021/acs.joc.5c00270 (PMC12090213; doi:10.1021/acs.joc.5c00270)
Supplement: Supplementary file 2 — jo5c00270_si_002.zip [file jo5c00270_si_002.zip › FID for Publication revised/FID/3a/3a-1H/fq1list]

O 500.133089
-6500000
-6457031
-6414063
-6371094
-6328125
-6285156
-6242188
-6199219
-6156250
-6113281
-6070313
-6027344
-5984375
-5941406
-5898438
-5855469
-5812500
-5769531
-5726563
-5683594
-5640625
-5597656
-5554688
-5511719
-5468750
-5425781
-5382813
-5339844
-5296875
-5253906
-5210938
-5167969
-5125000
-5082031
-5039063
-4996094
-4953125
-4910156
-4867188
-4824219
-4781250
-4738281
-4695313
-4652344
-4609375
-4566406
-4523438
-4480469
-4437500
-4394531
-4351563
-4308594
-4265625
-4222656
-4179688
-4136719
-4093750
-4050781
-4007813
-3964844
-3921875
-3878906
-3835938
-3792969
-3750000
-3707031
-3664063
-3621094
-3578125
-3535156
-3492188
-3449219
-3406250
-3363281
-3320313
-3277344
-3234375
-3191406
-3148438
-3105469
-3062500
-3019531
-2976563
-2933594
-2890625
-2847656
-2804688
-2761719
-2718750
-2675781
-2632813
-2589844
-2546875
-2503906
-2460938
-2417969
-2375000
-2332031
-2289063
-2246094
-2203125
-2160156
-2117188
-2074219
-2031250
-1988281
-1945313
-1902344
-1859375
-1816406
-1773438
-1730469
-1687500
-1644531
-1601563
-1558594
-1515625
-1472656
-1429688
-1386719
-1343750
-1300781
-1257813
-1214844
-1171875
-1128906
-1085938
-1042969
-1000000
 -992157
 -984314
 -976471
 -968627
 -960784
 -952941
 -945098
 -937255
 -929412
 -921569
 -913725
 -905882
 -898039
 -890196
 -882353
 -874510
 -866667
 -858824
 -850980
 -843137
 -835294
 -827451
 -819608
 -811765
 -803922
 -796078
 -788235
 -780392
 -772549
 -764706
 -756863
 -749020
 -741176
 -733333
 -725490
 -717647
 -709804
 -701961
 -694118
 -686275
 -678431
 -670588
 -662745
 -654902
 -647059
 -639216
 -631373
 -623529
 -615686
 -607843
 -600000
 -592157
 -584314
 -576471
 -568627
 -560784
 -552941
 -545098
 -537255
 -529412
 -521569
 -513725
 -505882
 -498039
 -490196
 -482353
 -474510
 -466667
 -458824
 -450980
 -443137
 -435294
 -427451
 -419608
 -411765
 -403922
 -396078
 -388235
 -380392
 -372549
 -364706
 -356863
 -349020
 -341176
 -333333
 -325490
 -317647
 -309804
 -301961
 -294118
 -286275
 -278431
 -270588
 -262745
 -254902
 -247059
 -239216
 -231373
 -223529
 -215686
 -207843
 -200000
 -192157
 -184314
 -176471
 -168627
 -160784
 -152941
 -145098
 -137255
 -129412
 -121569
 -113725
 -105882
  -98039
  -90196
  -82353
  -74510
  -66667
  -58824
  -50980
  -43137
  -35294
  -27451
  -19608
  -11765
   -3922
    3922
   11765
   19608
   27451
   35294
   43137
   50980
   58824
   66667
   74510
   82353
   90196
   98039
  105882
  113725
  121569
  129412
  137255
  145098
  152941
  160784
  168627
  176471
  184314
  192157
  200000
  207843
  215686
  223529
  231373
  239216
  247059
  254902
  262745
  270588
  278431
  286275
  294118
  301961
  309804
  317647
  325490
  333333
  341176
  349020
  356863
  364706
  372549
  380392
  388235
  396078
  403922
  411765
  419608
  427451
  435294
  443137
  450980
  458824
  466667
  474510
  482353
  490196
  498039
  505882
  513725
  521569
  529412
  537255
  545098
  552941
  560784
  568627
  576471
  584314
  592157
  600000
  607843
  615686
  623529
  631373
  639216
  647059
  654902
  662745
  670588
  678431
  686275
  694118
  701961
  709804
  717647
  725490
  733333
  741176
  749020
  756863
  764706
  772549
  780392
  788235
  796078
  803922
  811765
  819608
  827451
  835294
  843137
  850980
  858824
  866667
  874510
  882353
  890196
  898039
  905882
  913725
  921569
  929412
  937255
  945098
  952941
  960784
  968627
  976471
  984314
  992157
 1000000
 1042969
 1085937
 1128906
 1171875
 1214844
 1257812
 1300781
 1343750
 1386719
 1429687
 1472656
 1515625
 1558594
 1601562
 1644531
 1687500
 1730469
 1773437
 1816406
 1859375
 1902344
 1945312
 1988281
 2031250
 2074219
 2117187
 2160156
 2203125
 2246094
 2289062
 2332031
 2375000
 2417969
 2460937
 2503906
 2546875
 2589844
 2632812
 2675781
 2718750
 2761719
 2804687
 2847656
 2890625
 2933594
 2976562
 3019531
 3062500
 3105469
 3148437
 3191406
 3234375
 3277344
 3320312
 3363281
 3406250
 3449219
 3492187
 3535156
 3578125
 3621094
 3664062
 3707031
 3750000
 3792969
 3835937
 3878906
 3921875
 3964844
 4007812
 4050781
 4093750
 4136719
 4179687
 4222656
 4265625
 4308594
 4351562
 4394531
 4437500
 4480469
 4523437
 4566406
 4609375
 4652344
 4695312
 4738281
 4781250
 4824219
 4867187
 4910156
 4953125
 4996094
 5039062
 5082031
 5125000
 5167969
 5210937
 5253906
 5296875
 5339844
 5382812
 5425781
 5468750
 5511719
 5554687
 5597656
 5640625
 5683594
 5726562
 5769531
 5812500
 5855469
 5898437
 5941406
 5984375
 6027344
 6070312
 6113281
 6156250
 6199219
 6242187
 6285156
 6328125
 6371094
 6414062
 6457031
 6500000
