# Supplementary material for: 3,3-Bis(hydroxyaryl)oxindoles and Spirooxindoles Bearing a Xanthene Moiety: Synthesis, Mechanism, and Biological Activity
Source: J Org Chem. 2025 May 7;90(19):6454–67. doi: 10.1021/acs.joc.5c00270 (PMC12090213; doi:10.1021/acs.joc.5c00270)
Supplement: Supplementary file 2 — jo5c00270_si_002.zip [file jo5c00270_si_002.zip › FID for Publication revised/FID/3a/3a-1H/pdata/1/auditp.txt]

##TITLE= Audit trail, TOPSPIN		Version 3.2
##JCAMPDX= 5.01
##ORIGIN= Bruker BioSpin GmbH
##OWNER= nmrsu
$$ s:\Spektrumok\data\kezelo\nmr/20240514-500MHz/10/pdata/1/auditp.txt
##AUDIT TRAIL=  $$ (NUMBER, WHEN, WHO, WHERE, PROCESS, VERSION, WHAT)
(   1,<2024-05-14 14:06:24.017 +0200>,<nmrsu>,<NMR500-PC>,<go>,<TOPSPIN 3.2>,
      <created by zg
	started at 2024-05-14 14:04:47.343 +0200,
	POWCHK disabled, PULCHK disabled,
       configuration hash MD5:
       58 DB 22 B3 AA 39 3B 86 CF BA 3D 35 EA 93 95 64
       data hash MD5: 64K
       89 37 7B E4 C4 78 39 1D C4 CA BD AE 73 86 33 14>)
(   2,<2024-05-14 14:06:24.703 +0200>,<nmrsu>,<NMR500-PC>,<audit>,<TOPSPIN 3.2>,
      <user comment:
       ICON-NMR User ID: kezelo
       data hash MD5: 64K
       89 37 7B E4 C4 78 39 1D C4 CA BD AE 73 86 33 14>)
(   3,<2024-05-15 08:59:47.594 +0200>,<nmrsu>,<NMR500-PC>,<proc1d>,<TOPSPIN 3.2>,
      <Start of raw data processing
       efp LB = 0.3 FT_mod = 6 PKNL = 1 PHC0 = 0 PHC1 = 0 SI = 64K 
       data hash MD5: 64K
       51 96 1C 76 CC E0 35 C5 0C D5 F2 E8 F8 79 26 A6>)
(   4,<2024-05-15 08:59:50.542 +0200>,<nmrsu>,<NMR500-PC>,<proc1d>,<TOPSPIN 3.2>,
      <apk 
       data hash MD5: 64K
       B7 BC BD 51 08 8F 1D BE 3E 89 DA D3 89 B6 5E A0>)
##END=

$$ hash MD5
$$ BF 3B 5A 3A E3 FF DF 2D 0B 8D A9 F1 1F 48 DD F1
