# Supplementary material for: 3,3-Bis(hydroxyaryl)oxindoles and Spirooxindoles Bearing a Xanthene Moiety: Synthesis, Mechanism, and Biological Activity
Source: J Org Chem. 2025 May 7;90(19):6454–67. doi: 10.1021/acs.joc.5c00270 (PMC12090213; doi:10.1021/acs.joc.5c00270)
Supplement: Supplementary file 2 — jo5c00270_si_002.zip [file jo5c00270_si_002.zip › FID for Publication revised/FID/3a/3a-COSY/acqus]

##TITLE= Parameter file, TOPSPIN		Version 3.2
##JCAMPDX= 5.0
##DATATYPE= Parameter Values
##NPOINTS= 13	$$ modification sequence number
##ORIGIN= Bruker BioSpin GmbH
##OWNER= nmrsu
$$ 2024-05-14 14:35:01.845 +0200  nmrsu@NMR500-PC
$$ s:\Spektrumok\data\kezelo\nmr/20240514-500MHz/11/acqus
$$ process C:\Bruker\TopSpin3.2\prog\mod\shimcntl.exe
##$ACQT0= 1000000
##$AMP= (0..31)
100 100 100 100 100 100 100 100 100 100 100 100 100 100 100 100 100 100
100 100 100 100 100 100 100 100 100 100 100 100 100 100
##$AMPCOIL= (0..19)
0 0 0 0 0 0 0 0 0 0 0 0 0 0 0 0 0 0 0 0
##$ANAVPT= -1
##$AQSEQ= 0
##$AQ_mod= 3
##$AUNM= <au_zg>
##$AUTOPOS= <31 >
##$BF1= 500.13
##$BF2= 500.13
##$BF3= 500.13
##$BF4= 500.13
##$BF5= 500.13
##$BF6= 500.13
##$BF7= 500.13
##$BF8= 500.13
##$BYTORDA= 0
##$CAGPARS= (0..11)
0 0 0 0 0 0 0 0 0 0 0 0
##$CFDGTYP= 0
##$CFRGTYP= 9
##$CHEMSTR= <none>
##$CNST= (0..63)
1 1 1 1 1 1 1 1 1 1 1 1 1 1 1 1 1 1 1 1 1 1 1 1 1 1 1 1 1 1 1 1 1 1 1 1
1 1 1 1 1 1 1 1 1 1 1 1 1 1 1 1 1 1 1 1 1 1 1 1 1 1 1 1
##$CPDPRG= (0..8)
<> <> <> <> <> <> <> <> <>
##$D= (0..63)
3e-006 1.5 0 0 0 0 0 0 0 0 0 0 0 4e-006 0 0 0.0002 0 0 0 0 0 0 0 0 0 0
0 0 0 0 0 0 0 0 0 0 0 0 0 0 0 0 0 0 0 0 0 0 0 0 0 0 0 0 0 0 0 0 0 0 0 0
0
##$DATE= 1715688454
##$DE= 6.5
##$DECBNUC= <off>
##$DECIM= 3328
##$DECNUC= <off>
##$DECSTAT= 4
##$DIGMOD= 1
##$DIGTYP= 12
##$DQDMODE= 0
##$DR= 22
##$DS= 8
##$DSPFIRM= 0
##$DSPFVS= 20
##$DTYPA= 0
##$EXP= <x_COSYgs>
##$F1LIST= <>
##$F2LIST= <>
##$F3LIST= <>
##$FCUCHAN= (0..9)
0 2 0 0 0 0 0 0 0 0
##$FL1= 90
##$FL2= 90
##$FL3= 90
##$FL4= 90
##$FOV= 20
##$FQ1LIST= <>
##$FQ2LIST= <>
##$FQ3LIST= <>
##$FQ4LIST= <>
##$FQ5LIST= <>
##$FQ6LIST= <>
##$FQ7LIST= <>
##$FQ8LIST= <>
##$FRQLO3= 1244452.47500002
##$FRQLO3N= 0
##$FS= (0..7)
83 83 83 83 83 83 83 83
##$FTLPGN= 0
##$FW= 125000
##$FnILOOP= 0
##$FnMODE= 0
##$FnTYPE= 0
##$GPNAM= (0..31)
<> <SMSQ10.100> <> <> <> <> <> <> <> <> <> <> <> <> <> <> <> <> <> <> <>
<> <> <> <> <> <> <> <> <> <> <>
##$GPX= (0..31)
0 0 0 0 0 0 0 0 0 0 0 0 0 0 0 0 0 0 0 0 0 0 0 0 0 0 0 0 0 0 0 0
##$GPY= (0..31)
0 0 0 0 0 0 0 0 0 0 0 0 0 0 0 0 0 0 0 0 0 0 0 0 0 0 0 0 0 0 0 0
##$GPZ= (0..31)
0 10 0 0 0 0 0 0 0 0 0 0 0 0 0 0 0 0 0 0 0 0 0 0 0 0 0 0 0 0 0 0
##$GRDPROG= <grad_out>
##$GRPDLY= 67.9842681884766
##$HDDUTY= 20
##$HDRATE= 1
##$HGAIN= (0..3)
0 0 0 0
##$HL1= 90
##$HL2= 90
##$HL3= 90
##$HL4= 90
##$HOLDER= 31
##$HPMOD= (0..7)
0 0 0 0 0 0 0 0
##$HPPRGN= 0
##$IN= (0..63)
0.0001664 0 0 0 0 0 0 0 0 0 0 0 0 0 0 0 0 0 0 0 0 0 0 0 0 0 0 0 0 0 0 0
0 0 0 0 0 0 0 0 0 0 0 0 0 0 0 0 0 0 0 0 0 0 0 0 0 0 0 0 0 0 0 0
##$INF= (0..7)
0 166.4 0 0 0 0 0 0
##$INP= (0..63)
0 0 0 0 0 0 0 0 0 0 0 0 0 0 0 0 0 0 0 0 0 0 0 0 0 0 0 0 0 0 0 0 0 0 0 0
0 0 0 0 0 0 0 0 0 0 0 0 0 0 0 0 0 0 0 0 0 0 0 0 0 0 0 0
##$INSTRUM= <spect>
##$L= (0..31)
1 1 1 1 1 1 1 1 1 1 1 1 1 1 1 1 1 1 1 1 1 1 1 1 1 1 1 1 1 1 1 1
##$LFILTER= 500
##$LGAIN= 5
##$LINPSTP= 0
##$LOCKED= yes
##$LOCKFLD= -3368
##$LOCKGN= 101.01481628418
##$LOCKPOW= -20
##$LOCKPPM= 2.49000000953674
##$LOCNUC= <2H>
##$LOCPHAS= 310.2
##$LOCSHFT= yes
##$LOCSW= 0
##$LTIME= 0.25
##$MASR= 4200
##$MASRLST= <masrlst>
##$MULEXPNO= (0..15)
0 0 0 0 0 0 0 0 0 0 0 0 0 0 0 0
##$NBL= 1
##$NC= -6
##$NLOGCH= 1
##$NOVFLW= 0
##$NS= 4
##$NUC1= <1H>
##$NUC2= <off>
##$NUC3= <off>
##$NUC4= <off>
##$NUC5= <off>
##$NUC6= <off>
##$NUC7= <off>
##$NUC8= <off>
##$NUCLEUS= <off>
##$NUSLIST= <automatic>
##$NusAMOUNT= 25
##$NusFPNZ= no
##$NusJSP= 0
##$NusSEED= 54321
##$NusT2= 1
##$NusTD= 0
##$O1= 2500.65
##$O2= 2500.65
##$O3= 3006.87752621798
##$O4= 3006.87752621798
##$O5= 3006.87752621798
##$O6= 3006.87752621798
##$O7= 3006.87752621798
##$O8= 3006.87752621798
##$OVERFLW= 0
##$P= (0..63)
9.2 9.2 18.4 0 0 19.8 30 60 20000 0 0 80000 80000 1000 0 0 1000 2500 100000
600 0 0 0 0 0 100 100000 9.2 1000 1000 0 0 20000 0 0 0 0 0 0 0 2000 0 0
0 240 0 80000 46600 10000 0 0 0 0 0 0 0 0 0 0 0 0 0 0 0
##$PACOIL= (0..15)
0 0 0 0 0 0 0 0 0 0 0 0 0 0 0 0
##$PAPS= 0
##$PARMODE= 1
##$PCPD= (0..9)
0 80 0 0 0 0 0 0 0 0
##$PEXSEL= (0..9)
1 1 1 1 1 1 1 1 1 1
##$PHCOR= (0..31)
0 0 0 0 0 0 0 0 0 0 0 0 0 0 0 0 0 0 0 0 0 0 0 0 0 0 0 0 0 0 0 0
##$PHLIST= <>
##$PHP= 1
##$PH_ref= 0
##$PL= (0..63)
120 120 120 120 120 120 120 120 120 120 120 120 120 120 120 120 120 120
120 120 120 120 120 120 120 120 120 120 120 120 120 120 120 120 120 120
120 120 120 120 120 120 120 120 120 120 120 120 120 120 120 120 120 120
120 120 120 120 120 120 120 120 120 120
##$PLSTEP= 0.1
##$PLSTRT= -6
##$PLW= (0..63)
0 9 0 0 0 0 0 0 0 3.047e-005 0.8464 0.062955 0 0 0 0 0 0 9 0.11902 0 0
0 0 0 0 0 0.3047 0 0.8464 0 0 1.2188e-006 0 0 0 0 0 0 0 0 0 0 0 0 0 0 0
0 0 0 0 0 0 0 0 0 0 0 0 0 0 0 0
##$PLWMAX= (0..7)
100 0 0 0 0 0 0 0
##$POWMOD= 0
##$PQPHASE= 0
##$PQSCALE= 1
##$PR= 1
##$PRECHAN= (0..15)
-1 1 0 2 -1 -1 -1 -1 -1 -1 -1 -1 -1 -1 -1 -1
##$PRGAIN= 0
##$PROBHD= <5 mm PABBI 1H/D-BB Z-GRD Z859201/0029
>
##$PULPROG= <cosygpqf>
##$PW= 0
##$PYNM= <>
##$QNP= 0
##$RD= 0
##$RECCHAN= (0..15)
0 2 0 0 0 0 0 0 0 0 0 0 0 0 0 0
##$RECPH= 0
##$RECPRE= (0..15)
-1 0 -1 -1 -1 -1 -1 -1 -1 -1 -1 -1 -1 -1 -1 -1
##$RECPRFX= (0..15)
1 0 0 0 0 0 0 0 0 0 0 0 0 0 0 0
##$RECSEL= (0..15)
0 0 1 0 0 0 0 0 0 0 0 0 0 0 0 0
##$RG= 114
##$RO= 0
##$ROUTWD1= (0..23)
0 256 2 2 2 2 2 2 0 0 0 0 0 0 0 0 0 0 0 0 1 1 0 0
##$ROUTWD2= (0..23)
0 1 2 2 2 2 2 2 0 0 0 0 0 0 0 0 0 0 1 0 1 1 0 0
##$RSEL= (0..15)
0 0 2 0 0 0 0 0 0 0 0 0 0 0 0 0
##$S= (0..7)
83 83 83 83 83 83 83 83
##$SELREC= (0..9)
0 0 0 0 0 0 0 0 0 0
##$SFO1= 500.13250065
##$SFO2= 500.13250065
##$SFO3= 500.133006877526
##$SFO4= 500.133006877526
##$SFO5= 500.133006877526
##$SFO6= 500.133006877526
##$SFO7= 500.133006877526
##$SFO8= 500.133006877526
##$SOLVENT= <DMSO>
##$SOLVOLD= <off>
##$SP= (0..63)
120 120 120 120 120 120 120 120 120 120 120 120 120 120 120 120 120 120
120 120 120 120 120 120 120 120 120 120 120 120 120 120 120 120 120 120
120 120 120 120 120 120 120 120 120 120 120 120 120 120 120 120 120 120
120 120 120 120 120 120 120 120 120 120
##$SPECTR= 0
##$SPINCNT= 0
##$SPNAM= (0..63)
<> <Gaus1_270.1000> <Gaus1_180r.1000> <> <> <Sinc1.1000> <Squa100.1000>
<> <Squa100.1000> <> <Sinc1.1000> <Sinc1.1000> <> <> <> <> <> <> <> <Sinc1.1000>
<Sinc1.1000> <Sinc1.1000> <Sinc1.1000> <> <> <> <> <> <> <Crp60,20,20.10>
<Bip720,50,20.1> <> <> <> <Rsnob.1000> <Gaus1_180r.1000> <Gaus1_180r.1000>
<> <> <> <> <> <> <> <> <> <> <> <> <> <> <> <> <> <> <> <> <> <> <> <>
<> <> <>
##$SPOAL= (0..63)
0.5 1 0.5 0.5 0.5 0.5 0.5 0.5 0.5 0.5 0.5 0.5 0.5 0.5 0.5 0.5 0.5 0.5 0.5
1 1 1 1 0.5 0.5 0.5 0.5 0.5 0.5 0.5 0.5 0.5 0.5 0.5 0.5 0.5 0.5 0.5 0.5
0.5 0.5 0.5 0.5 0.5 0.5 0.5 0.5 0.5 0.5 0.5 0.5 0.5 0.5 0.5 0.5 0.5 0.5
0.5 0.5 0.5 0.5 0.5 0.5 0.5
##$SPOFFS= (0..63)
0 0 0 0 0 0 0 0 0 0 0 0 0 0 0 0 0 0 0 0 0 0 0 0 0 0 0 0 0 0 0 0 0 0 0 0
0 0 0 0 0 0 0 0 0 0 0 0 0 0 0 0 0 0 0 0 0 0 0 0 0 0 0 0
##$SPPEX= (0..63)
0 0 0 0 0 0 0 0 0 0 0 0 0 0 0 0 0 0 0 0 0 0 0 0 0 0 0 0 0 0 0 0 0 0 0 0
0 0 0 0 0 0 0 0 0 0 0 0 0 0 0 0 0 0 0 0 0 0 0 0 0 0 0 0
##$SPW= (0..63)
0 6.3238e-006 2.8106e-006 0 0 0.0021965 3.047e-005 0 7.6176e-008 0 0.0021965
0.0021965 0 0 0 0 0 0 0 4.486392e-006 6.973951e-006 3.256341e-006 1.756118e-005
0 0 0 0 0 0 0.029097 0.8464 0 0 0 3.0727e-005 2.8106e-006 0.00017988 0
0 0 0 0 0 0 0 0 0 0 0 0 0 0 0 0 0 0 0 0 0 0 0 0 0 0
##$SUBNAM= (0..9)
<> <> <> <> <> <> <> <> <> <>
##$SW= 12.0160465012871
##$SWIBOX= (0..19)
0 0 2 0 0 0 0 0 0 0 0 0 0 0 0 0 0 0 0 0
##$SW_h= 6009.61538461538
##$SWfinal= 0
##$TD= 1024
##$TD0= 1
##$TE= 298.4
##$TE1= 300
##$TE2= 300
##$TE3= 300
##$TE4= 300
##$TEG= 300
##$TE_PIDX= 0
##$TE_STAB= (0..9)
0 0 0 0 0 0 0 0 0 0
##$TL= (0..7)
120 120 120 120 120 120 120 120
##$TUNHIN= 0
##$TUNHOUT= 0
##$TUNXOUT= 0
##$USERA1= <>
##$USERA2= <>
##$USERA3= <>
##$USERA4= <>
##$USERA5= <>
##$V9= 5
##$VALIST= <>
##$VCLIST= <>
##$VD= 0
##$VDLIST= <>
##$VPLIST= <>
##$VTLIST= <>
##$WBST= 1024
##$WBSW= 4
##$XGAIN= (0..3)
0 0 0 0
##$XL= 0
##$YL= 0
##$YMAX_a= 1428468
##$YMIN_a= -1377352
##$ZGOPTNS= <>
##$ZL1= 120
##$ZL2= 120
##$ZL3= 120
##$ZL4= 120
##END=
