# Supplementary material for: 3,3-Bis(hydroxyaryl)oxindoles and Spirooxindoles Bearing a Xanthene Moiety: Synthesis, Mechanism, and Biological Activity
Source: J Org Chem. 2025 May 7;90(19):6454–67. doi: 10.1021/acs.joc.5c00270 (PMC12090213; doi:10.1021/acs.joc.5c00270)
Supplement: Supplementary file 2 — jo5c00270_si_002.zip [file jo5c00270_si_002.zip › FID for Publication revised/FID/3a/3a-COSY/pdata/1/auditp.txt]

##TITLE= Audit trail, TOPSPIN		Version 3.2
##JCAMPDX= 5.01
##ORIGIN= Bruker BioSpin GmbH
##OWNER= nmrsu
$$ s:\Spektrumok\data\kezelo\nmr/20240514-500MHz/11/pdata/1/auditp.txt
##AUDIT TRAIL=  $$ (NUMBER, WHEN, WHO, WHERE, PROCESS, VERSION, WHAT)
(   1,<2024-05-14 14:35:01.751 +0200>,<nmrsu>,<NMR500-PC>,<go>,<TOPSPIN 3.2>,
      <created by zg
	started at 2024-05-14 14:07:15.045 +0200,
	POWCHK disabled, PULCHK disabled,
       configuration hash MD5:
       58 DB 22 B3 AA 39 3B 86 CF BA 3D 35 EA 93 95 64
       data hash MD5: 1K * 256
       F1 51 68 DA 7F C6 CE 76 F5 32 60 2D BF 20 D8 4E>)
(   2,<2024-05-14 14:35:02.828 +0200>,<nmrsu>,<NMR500-PC>,<audit>,<TOPSPIN 3.2>,
      <user comment:
       ICON-NMR User ID: kezelo
       data hash MD5: 1K * 256
       F1 51 68 DA 7F C6 CE 76 F5 32 60 2D BF 20 D8 4E>)
(   3,<2024-05-15 08:59:28.421 +0200>,<nmrsu>,<NMR500-PC>,<proc2d>,<TOPSPIN 3.2>,
      <Start of raw data processing
       xfb F2: SI = 1K WDW = 4 SSB = 0 FT_mod = 6 PKNL = 1 F1: SI = 1K ME_mod = 2 NCOEF = 32 WDW = 4 SSB = 0 FT_mod = 6 FCOR = 0.5 PH_mod = 2
       data hash MD5: 1K * 1K
       4A C0 E7 A4 C3 45 4E 20 5F 17 94 8A 83 94 F2 2B>)
##END=

$$ hash MD5
$$ 99 5C 39 1C 43 0A 07 D6 37 58 F0 E7 B3 68 05 07
