# Supplementary material for: 3,3-Bis(hydroxyaryl)oxindoles and Spirooxindoles Bearing a Xanthene Moiety: Synthesis, Mechanism, and Biological Activity
Source: J Org Chem. 2025 May 7;90(19):6454–67. doi: 10.1021/acs.joc.5c00270 (PMC12090213; doi:10.1021/acs.joc.5c00270)
Supplement: Supplementary file 2 — jo5c00270_si_002.zip [file jo5c00270_si_002.zip › FID for Publication revised/FID/3a/3a-HMBC/acqu2]

##TITLE= Parameter file, TOPSPIN		Version 3.2
##JCAMPDX= 5.0
##DATATYPE= Parameter Values
##NPOINTS= 2	$$ modification sequence number
##ORIGIN= Bruker BioSpin GmbH
##OWNER= nmrsu
$$ 2024-05-14 13:56:15.600 +0200  nmrsu@NMR500-PC
$$ C:/Bruker/TopSpin3.2/prog/curdir/changer/inmrchanger/May14-2024-1057-guest/31/data/nmr/20240514-500MHz/14/acqu2
$$ process C:\Bruker\TopSpin3.2\prog\mod\dataserver.exe
##$ACQT0= 0
##$BF1= 125.757788526
##$FnMODE= 1
##$NUC1= <13C>
##$NusJSP= 0
##$NusT2= 1
##$NusTD= 0
##$O1= 13833.3567378623
##$SFO1= 125.771621882738
##$SW= 240
##$SW_h= 30185.1892518571
##$TD= 256
##END=
