# Supplementary material for: 3,3-Bis(hydroxyaryl)oxindoles and Spirooxindoles Bearing a Xanthene Moiety: Synthesis, Mechanism, and Biological Activity
Source: J Org Chem. 2025 May 7;90(19):6454–67. doi: 10.1021/acs.joc.5c00270 (PMC12090213; doi:10.1021/acs.joc.5c00270)
Supplement: Supplementary file 2 — jo5c00270_si_002.zip [file jo5c00270_si_002.zip › FID for Publication revised/FID/3a/3a-HMBC/pdata/1/clevels]

##TITLE= Parameter file, TOPSPIN		Version 3.2
##JCAMPDX= 5.0
##DATATYPE= Parameter Values
##NPOINTS= 1	$$ modification sequence number
##ORIGIN= Bruker BioSpin GmbH
##OWNER= nmrsu
$$ 2024-05-14 13:56:15.054 +0200  nmrsu@NMR500-PC
$$ C:/Bruker/TopSpin3.2/prog/curdir/changer/inmrchanger/May14-2024-1057-guest/31/data/nmr/20240514-500MHz/14/pdata/1/clevels
$$ process C:\Bruker\TopSpin3.2\prog\mod\xwish3.exe
##$LEVELS= (0..255)
125000 176750 249924.5 353393.2 499698 706573 999094.3 1412719.3 1997585.1
2824585.3 3993963.6 5647464.6 7985514.9 11291518.1 15966206.6 22576216.2
31922769.7 45138796.3 63826258 90250328.8 127613964.9 180446146.4 255150851
360783303.3 0 0 0 0 0 0 0 0 0 0 0 0 0 0 0 0 0 0 0 0 0 0 0 0 0 0 0 0 0 0
0 0 0 0 0 0 0 0 0 0 0 0 0 0 0 0 0 0 0 0 0 0 0 0 0 0 0 0 0 0 0 0 0 0 0 0
0 0 0 0 0 0 0 0 0 0 0 0 0 0 0 0 0 0 0 0 0 0 0 0 0 0 0 0 0 0 0 0 0 0 0 0
0 0 0 0 0 0 0 0 0 0 0 0 0 0 0 0 0 0 0 0 0 0 0 0 0 0 0 0 0 0 0 0 0 0 0 0
0 0 0 0 0 0 0 0 0 0 0 0 0 0 0 0 0 0 0 0 0 0 0 0 0 0 0 0 0 0 0 0 0 0 0 0
0 0 0 0 0 0 0 0 0 0 0 0 0 0 0 0 0 0 0 0 0 0 0 0 0 0 0 0 0 0 0 0 0 0 0 0
0 0 0 0 0 0 0 0 0 0 0 0 0 0 0 0 0 0 0 0 0 0
##$LEVSIGN= 1
##$MAXLEV= 24
##$METHOD= 0
##$NEGBASE= -36656
##$NEGINCR= 1.8
##$POSBASE= 125000
##$POSINCR= 1.414
##END=
