# Supplementary material for: 3,3-Bis(hydroxyaryl)oxindoles and Spirooxindoles Bearing a Xanthene Moiety: Synthesis, Mechanism, and Biological Activity
Source: J Org Chem. 2025 May 7;90(19):6454–67. doi: 10.1021/acs.joc.5c00270 (PMC12090213; doi:10.1021/acs.joc.5c00270)
Supplement: Supplementary file 2 — jo5c00270_si_002.zip [file jo5c00270_si_002.zip › FID for Publication revised/FID/3a/3a-HMBC/pdata/1/curdat2]

##TITLE= Parameter file, TOPSPIN		Version 3.2
##JCAMPDX= 5.0
##DATATYPE= Parameter Values
##NPOINTS= 2	$$ modification sequence number
##ORIGIN= Bruker BioSpin GmbH
##OWNER= nmrsu
$$ 2024-05-15 09:02:11.972 +0200  nmrsu@NMR500-PC
$$ s:/Spektrumok/data/kezelo/nmr/20240514-500MHz/14/pdata/1/curdat2
$$ process C:\Bruker\TopSpin3.2\prog\mod\dataserver.exe
##$DATPATH2= <s:/Spektrumok/data/kezelo/nmr>
##$DATPATH3= <s:/Spektrumok/data/kezelo/nmr>
##$DU2= <>
##$DU3= <>
##$EXPNO2= 10
##$EXPNO3= 12
##$NAME2= <20240514-500MHz>
##$NAME3= <20240514-500MHz>
##$PROCNO2= 1
##$PROCNO3= 1
##$TYPE= <>
##$USER2= <>
##$USER3= <>
##END=
