# Supplementary material for: 3,3-Bis(hydroxyaryl)oxindoles and Spirooxindoles Bearing a Xanthene Moiety: Synthesis, Mechanism, and Biological Activity
Source: J Org Chem. 2025 May 7;90(19):6454–67. doi: 10.1021/acs.joc.5c00270 (PMC12090213; doi:10.1021/acs.joc.5c00270)
Supplement: Supplementary file 2 — jo5c00270_si_002.zip [file jo5c00270_si_002.zip › FID for Publication revised/FID/3a/3a-HSQC/pdata/1/auditp.txt]

##TITLE= Audit trail, TOPSPIN		Version 3.2
##JCAMPDX= 5.01
##ORIGIN= Bruker BioSpin GmbH
##OWNER= nmrsu
$$ s:\Spektrumok\data\kezelo\nmr/20240514-500MHz/13/pdata/1/auditp.txt
##AUDIT TRAIL=  $$ (NUMBER, WHEN, WHO, WHERE, PROCESS, VERSION, WHAT)
(   1,<2024-05-14 17:48:29.841 +0200>,<nmrsu>,<NMR500-PC>,<go>,<TOPSPIN 3.2>,
      <created by zg
	started at 2024-05-14 16:25:57.893 +0200,
	POWCHK disabled, PULCHK disabled,
       configuration hash MD5:
       58 DB 22 B3 AA 39 3B 86 CF BA 3D 35 EA 93 95 64
       data hash MD5: 2K * 256
       17 69 9E 1D D1 6C 33 C9 07 8B A7 C9 A1 14 29 8E>)
(   2,<2024-05-14 17:48:30.902 +0200>,<nmrsu>,<NMR500-PC>,<audit>,<TOPSPIN 3.2>,
      <user comment:
       ICON-NMR User ID: kezelo
       data hash MD5: 2K * 256
       17 69 9E 1D D1 6C 33 C9 07 8B A7 C9 A1 14 29 8E>)
(   3,<2024-05-15 09:00:48.184 +0200>,<nmrsu>,<NMR500-PC>,<proc2d>,<TOPSPIN 3.2>,
      <Start of raw data processing
       xfb F2: SI = 2K WDW = 4 SSB = 2 FT_mod = 6 PKNL = 1 PHC0 = 57.58516 PHC1 = -1.7 F1: SI = 1K ME_mod = 2 NCOEF = 32 WDW = 4 SSB = 2 FT_mod = 6 FCOR = 0.5 PHC0 = 2.885156 PHC1 = 1.2
       data hash MD5: 2K * 1K
       8A 14 75 F1 00 71 D1 CD A4 5D D2 7A 3F 66 80 B0>)
##END=

$$ hash MD5
$$ 26 0E D1 41 BD 9E FD 09 C8 C1 D5 68 79 E0 2F AC
