# Supplementary material for: 3,3-Bis(hydroxyaryl)oxindoles and Spirooxindoles Bearing a Xanthene Moiety: Synthesis, Mechanism, and Biological Activity
Source: J Org Chem. 2025 May 7;90(19):6454–67. doi: 10.1021/acs.joc.5c00270 (PMC12090213; doi:10.1021/acs.joc.5c00270)
Supplement: Supplementary file 2 — jo5c00270_si_002.zip [file jo5c00270_si_002.zip › FID for Publication revised/FID/3a/3a-HSQC/pdata/1/clevels]

##TITLE= Parameter file, TOPSPIN		Version 3.2
##JCAMPDX= 5.0
##DATATYPE= Parameter Values
##NPOINTS= 1	$$ modification sequence number
##ORIGIN= Bruker BioSpin GmbH
##OWNER= nmrsu
$$ 2024-05-14 13:55:16.320 +0200  nmrsu@NMR500-PC
$$ C:/Bruker/TopSpin3.2/prog/curdir/changer/inmrchanger/May14-2024-1057-guest/31/data/nmr/20240514-500MHz/13/pdata/1/clevels
$$ process C:\Bruker\TopSpin3.2\prog\mod\xwish3.exe
##$LEVELS= (0..255)
-1443133213.2 -1020603404 -721784585.5 -510455859.6 -361001315.2 -255305031.9
-180555185.3 -127691078.7 -90304864.7 -63864826.5 -45166072.5 -31942059.8
-22589858.4 -15975854.6 -11298341.3 -7990340.4 -5650877.2 -3996377.1 -2826292.1
-1998792.2 -1413573 -999698 -707000 -500000 500000 707000 999698 1413573
1998792.2 2826292.1 3996377.1 5650877.2 7990340.4 11298341.3 15975854.6
22589858.4 31942059.8 45166072.5 63864826.5 90304864.7 127691078.7 180555185.3
255305031.9 361001315.2 510455859.6 721784585.5 1020603404 1443133213.2
0 0 0 0 0 0 0 0 0 0 0 0 0 0 0 0 0 0 0 0 0 0 0 0 0 0 0 0 0 0 0 0 0 0 0 0
0 0 0 0 0 0 0 0 0 0 0 0 0 0 0 0 0 0 0 0 0 0 0 0 0 0 0 0 0 0 0 0 0 0 0 0
0 0 0 0 0 0 0 0 0 0 0 0 0 0 0 0 0 0 0 0 0 0 0 0 0 0 0 0 0 0 0 0 0 0 0 0
0 0 0 0 0 0 0 0 0 0 0 0 0 0 0 0 0 0 0 0 0 0 0 0 0 0 0 0 0 0 0 0 0 0 0 0
0 0 0 0 0 0 0 0 0 0 0 0 0 0 0 0 0 0 0 0 0 0 0 0 0 0 0 0 0 0 0 0 0 0 0 0
0 0 0 0 0 0 0 0 0 0 0 0 0 0 0 0 0 0 0 0 0 0 0 0 0 0 0 0
##$LEVSIGN= 3
##$MAXLEV= 24
##$METHOD= 0
##$NEGBASE= -500000
##$NEGINCR= 1.414
##$POSBASE= 500000
##$POSINCR= 1.414
##END=
