# Supplementary material for: 3,3-Bis(hydroxyaryl)oxindoles and Spirooxindoles Bearing a Xanthene Moiety: Synthesis, Mechanism, and Biological Activity
Source: J Org Chem. 2025 May 7;90(19):6454–67. doi: 10.1021/acs.joc.5c00270 (PMC12090213; doi:10.1021/acs.joc.5c00270)
Supplement: Supplementary file 2 — jo5c00270_si_002.zip [file jo5c00270_si_002.zip › FID for Publication revised/FID/3b/3b-13C/audita.txt]

##TITLE= Audit trail, TOPSPIN		Version 3.2
##JCAMPDX= 5.01
##ORIGIN= Bruker BioSpin GmbH
##OWNER= nmrsu
$$ s:/Spektrumok/data/kezelo/nmr/20240802-500MHz/41/audita.txt
##AUDIT TRAIL=  $$ (NUMBER, WHEN, WHO, WHERE, PROCESS, VERSION, WHAT)
(   1,<2024-08-03 01:31:33.502 +0200>,<nmrsu>,<NMR500-PC>,<go>,<TOPSPIN 3.2>,
      <created by zg
	started at 2024-08-02 22:49:19.163 +0200,
	POWCHK disabled, PULCHK disabled,
       configuration hash MD5:
       58 DB 22 B3 AA 39 3B 86 CF BA 3D 35 EA 93 95 64
       data hash MD5: 64K
       EE DC 4E 9E 0C 13 3A E4 D3 C0 49 AE 72 EC A6 04>)
(   2,<2024-08-03 01:31:34.563 +0200>,<nmrsu>,<NMR500-PC>,<audit>,<TOPSPIN 3.2>,
      <user comment:
       ICON-NMR User ID: kezelo
       data hash MD5: 64K
       EE DC 4E 9E 0C 13 3A E4 D3 C0 49 AE 72 EC A6 04>)
##END=

$$ hash MD5
$$ 8F 01 58 4F EB AD DB 38 F4 94 C3 AA 17 E0 2C F5
