# Supplementary material for: 3,3-Bis(hydroxyaryl)oxindoles and Spirooxindoles Bearing a Xanthene Moiety: Synthesis, Mechanism, and Biological Activity
Source: J Org Chem. 2025 May 7;90(19):6454–67. doi: 10.1021/acs.joc.5c00270 (PMC12090213; doi:10.1021/acs.joc.5c00270)
Supplement: Supplementary file 2 — jo5c00270_si_002.zip [file jo5c00270_si_002.zip › FID for Publication revised/FID/3b/3b-13C/pdata/1/auditp.txt]

##TITLE= Audit trail, TOPSPIN		Version 3.2
##JCAMPDX= 5.01
##ORIGIN= Bruker BioSpin GmbH
##OWNER= nmrsu
$$ s:/Spektrumok/data/kezelo/nmr/20240802-500MHz/41/pdata/1/auditp.txt
##AUDIT TRAIL=  $$ (NUMBER, WHEN, WHO, WHERE, PROCESS, VERSION, WHAT)
(   1,<2024-08-03 01:31:33.502 +0200>,<nmrsu>,<NMR500-PC>,<go>,<TOPSPIN 3.2>,
      <created by zg
	started at 2024-08-02 22:49:19.163 +0200,
	POWCHK disabled, PULCHK disabled,
       configuration hash MD5:
       58 DB 22 B3 AA 39 3B 86 CF BA 3D 35 EA 93 95 64
       data hash MD5: 64K
       EE DC 4E 9E 0C 13 3A E4 D3 C0 49 AE 72 EC A6 04>)
(   2,<2024-08-03 01:31:34.563 +0200>,<nmrsu>,<NMR500-PC>,<audit>,<TOPSPIN 3.2>,
      <user comment:
       ICON-NMR User ID: kezelo
       data hash MD5: 64K
       EE DC 4E 9E 0C 13 3A E4 D3 C0 49 AE 72 EC A6 04>)
(   3,<2024-08-05 16:39:21.736 +0200>,<nmrsu>,<NMR500-PC>,<proc1d>,<TOPSPIN 3.2>,
      <Start of raw data processing
       ef LB = 1 FT_mod = 6 PKNL = 1 SI = 128K 
       data hash MD5: 128K
       32 49 7F A0 29 7C F3 35 03 5D 5D 04 D2 37 B4 DF>)
(   4,<2024-08-05 16:39:24.232 +0200>,<nmrsu>,<NMR500-PC>,<proc1d>,<TOPSPIN 3.2>,
      <apk 
       data hash MD5: 128K
       26 24 3E 72 90 FF 69 6C 7D CB 09 10 59 3B EE FB>)
(   5,<2024-08-05 16:39:38.334 +0200>,<nmrsu>,<NMR500-PC>,<proc1d>,<TOPSPIN 3.2>,
      <pk fgphup PHC0 = 48.75009 PHC1 = -64.7 
       data hash MD5: 128K
       7F 13 0B 15 54 7E 46 B6 01 EA F8 F9 72 FE A8 CA>)
##END=

$$ hash MD5
$$ B7 9B E0 A4 4C 85 DA 9C 5D AF 1F 42 C6 79 DD 4E
