# Supplementary material for: 3,3-Bis(hydroxyaryl)oxindoles and Spirooxindoles Bearing a Xanthene Moiety: Synthesis, Mechanism, and Biological Activity
Source: J Org Chem. 2025 May 7;90(19):6454–67. doi: 10.1021/acs.joc.5c00270 (PMC12090213; doi:10.1021/acs.joc.5c00270)
Supplement: Supplementary file 2 — jo5c00270_si_002.zip [file jo5c00270_si_002.zip › FID for Publication revised/FID/3b/3b-13C/shimvalues]

# Fri Aug 02 23:03:03 2024
#$$PROBEID=33
#$$PROBEINFO=5 mm PABBI 1H/D-BB Z-GRD Z859201/0029
#$$PICSINFO=Z859201_0029_33.par
#$$SHIMID=302923
#
# Active Shim Gradients
#
Z           		5379            
Z2          		-5026           
Z3          		-6936           
Z4          		3297            
Z5          		-212            
Z6          		-4494           
X           		1534            
XZ          		-2108           
XZ2         		4261            
XZ3         		-793            
XZ4         		-4904           
XZ5         		0               
Y           		-659            
YZ          		3710            
YZ2         		73              
YZ3         		4999            
YZ4         		-1062           
YZ5         		0               
XY          		11258           
XYZ         		-4753           
XYZ2        		-2607           
XYZ3        		0               
XYZ4        		0               
XYZ5        		0               
(X2-Y2)     		-3855           
(X2-Y2)Z    		4153            
(X2-Y2)Z2   		2636            
(X2-Y2)Z3   		-1162           
(X2-Y2)Z4   		40              
(X2-Y2)Z5   		0               
X3          		0               
X3Z         		0               
Y3          		0               
Y3Z         		0               
#
# Lock Parameter
#
FIELD		-3405.176
LOCKPHASE		296.200 
LOCKPOWER		-20.000 
LOCKGAIN		101.620 
LOCKDC		-75.000 
LOCKSHIFT		2.490   
LOOPGAIN		5.000   
LOOPTIME		0.250   
LOOPFILTER		500.000 
#
IEEE64_VERSION_CODE 1
#
# Shim currents 
#
SHIM_SETTING [1 ]  2608.94443427   
SHIM_SETTING [2 ]  -5026.49380698  
SHIM_SETTING [3 ]  -6935.95998564  
SHIM_SETTING [4 ]  0.00000000      
SHIM_SETTING [5 ]  3297.09588408   
SHIM_SETTING [6 ]  -211.57303966   
SHIM_SETTING [7 ]  -4494.00000000  
SHIM_SETTING [8 ]  0.00000000      
SHIM_SETTING [9 ]  0.00000000      
SHIM_SETTING [10]  0.00000000      
SHIM_SETTING [11]  0.00000000      
SHIM_SETTING [12]  0.00000000      
SHIM_SETTING [13]  0.00000000      
SHIM_SETTING [14]  0.00000000      
SHIM_SETTING [15]  -161.07800000   
SHIM_SETTING [16]  5489.71900000   
SHIM_SETTING [17]  3469.77900000   
SHIM_SETTING [18]  3902.34800000   
SHIM_SETTING [19]  -5277.97600000  
SHIM_SETTING [20]  -3409.70000000  
SHIM_SETTING [21]  3455.97900000   
SHIM_SETTING [22]  -3134.25300000  
SHIM_SETTING [23]  -2163.11700000  
SHIM_SETTING [24]  -9488.18500000  
SHIM_SETTING [25]  -2399.12700000  
SHIM_SETTING [26]  -1931.60100000  
SHIM_SETTING [27]  0.00000000      
SHIM_SETTING [28]  7062.00700000   
SHIM_SETTING [29]  4020.04300000   
SHIM_SETTING [30]  6144.52300000   
SHIM_SETTING [31]  -2866.07100000  
SHIM_SETTING [32]  -9398.05900000  
SHIM_SETTING [33]  -76.60300000    
SHIM_SETTING [34]  9429.72700000   
SHIM_SETTING [35]  9816.30900000   
SHIM_SETTING [36]  16517.46800000  
SHIM_SETTING [37]  -5341.63900000  
SHIM_SETTING [38]  3038.59800000   
SHIM_SETTING [39]  3577.82900000   
SHIM_SETTING [40]  0.00000000      
