# Supplementary material for: 3,3-Bis(hydroxyaryl)oxindoles and Spirooxindoles Bearing a Xanthene Moiety: Synthesis, Mechanism, and Biological Activity
Source: J Org Chem. 2025 May 7;90(19):6454–67. doi: 10.1021/acs.joc.5c00270 (PMC12090213; doi:10.1021/acs.joc.5c00270)
Supplement: Supplementary file 2 — jo5c00270_si_002.zip [file jo5c00270_si_002.zip › FID for Publication revised/FID/3b/3b-1H/pdata/1/auditp.txt]

##TITLE= Audit trail, TOPSPIN		Version 3.2
##JCAMPDX= 5.01
##ORIGIN= Bruker BioSpin GmbH
##OWNER= nmrsu
$$ s:/Spektrumok/data/kezelo/nmr/20240802-500MHz/40/pdata/1/auditp.txt
##AUDIT TRAIL=  $$ (NUMBER, WHEN, WHO, WHERE, PROCESS, VERSION, WHAT)
(   1,<2024-08-02 22:48:01.709 +0200>,<nmrsu>,<NMR500-PC>,<go>,<TOPSPIN 3.2>,
      <created by zg
	started at 2024-08-02 22:46:25.067 +0200,
	POWCHK disabled, PULCHK disabled,
       configuration hash MD5:
       58 DB 22 B3 AA 39 3B 86 CF BA 3D 35 EA 93 95 64
       data hash MD5: 64K
       E6 A3 E7 DA 00 A9 38 E0 3E 9E 0B 1F 3E E1 6D F3>)
(   2,<2024-08-02 22:48:02.380 +0200>,<nmrsu>,<NMR500-PC>,<audit>,<TOPSPIN 3.2>,
      <user comment:
       ICON-NMR User ID: kezelo
       data hash MD5: 64K
       E6 A3 E7 DA 00 A9 38 E0 3E 9E 0B 1F 3E E1 6D F3>)
(   3,<2024-08-05 16:39:10.941 +0200>,<nmrsu>,<NMR500-PC>,<proc1d>,<TOPSPIN 3.2>,
      <Start of raw data processing
       ef LB = 0.3 FT_mod = 6 PKNL = 1 SI = 64K 
       data hash MD5: 64K
       28 BB 83 89 21 DE 20 C3 5E 12 7F 61 80 5D A1 15>)
(   4,<2024-08-05 16:39:13.234 +0200>,<nmrsu>,<NMR500-PC>,<proc1d>,<TOPSPIN 3.2>,
      <apk 
       data hash MD5: 64K
       94 30 C5 17 25 BD 0E 34 44 EF 75 66 68 11 DE 48>)
##END=

$$ hash MD5
$$ 57 F8 78 43 58 93 1C B1 C3 0F 85 BB 62 8D B4 04
