# Supplementary material for: 3,3-Bis(hydroxyaryl)oxindoles and Spirooxindoles Bearing a Xanthene Moiety: Synthesis, Mechanism, and Biological Activity
Source: J Org Chem. 2025 May 7;90(19):6454–67. doi: 10.1021/acs.joc.5c00270 (PMC12090213; doi:10.1021/acs.joc.5c00270)
Supplement: Supplementary file 2 — jo5c00270_si_002.zip [file jo5c00270_si_002.zip › FID for Publication revised/FID/3c/3c-13C/pdata/1/auditp.txt]

##TITLE= Audit trail, TOPSPIN		Version 3.2
##JCAMPDX= 5.01
##ORIGIN= Bruker BioSpin GmbH
##OWNER= nmrsu
$$ s:\Spektrumok\data\kezelo\nmr/20240724-500MHz/41/pdata/1/auditp.txt
##AUDIT TRAIL=  $$ (NUMBER, WHEN, WHO, WHERE, PROCESS, VERSION, WHAT)
(   1,<2024-07-24 16:02:13.707 +0200>,<nmrsu>,<NMR500-PC>,<go>,<TOPSPIN 3.2>,
      <created by zg
	started at 2024-07-24 14:13:59.088 +0200,
	POWCHK disabled, PULCHK disabled,
       configuration hash MD5:
       58 DB 22 B3 AA 39 3B 86 CF BA 3D 35 EA 93 95 64
       data hash MD5: 64K
       57 26 8E 2F ED 1F 5F 49 73 E0 83 EE DA 46 79 54>)
(   2,<2024-07-24 16:02:14.768 +0200>,<nmrsu>,<NMR500-PC>,<audit>,<TOPSPIN 3.2>,
      <user comment:
       ICON-NMR User ID: kezelo
       data hash MD5: 64K
       57 26 8E 2F ED 1F 5F 49 73 E0 83 EE DA 46 79 54>)
(   3,<2024-07-24 16:02:15.267 +0200>,<nmrsu>,<NMR500-PC>,<proc1d>,<TOPSPIN 3.2>,
      <Start of raw data processing
       ef LB = 1 FT_mod = 6 PKNL = 1 SI = 128K 
       data hash MD5: 128K
       A2 1A DE 26 9A 3F 03 85 62 47 10 D1 46 78 55 B8>)
(   4,<2024-07-24 16:02:15.688 +0200>,<nmrsu>,<NMR500-PC>,<proc1d>,<TOPSPIN 3.2>,
      <apk 
       data hash MD5: 128K
       68 E7 64 2A 56 A0 B7 08 6F D8 AA 40 78 70 9F 8B>)
(   5,<2024-07-24 16:02:15.766 +0200>,<nmrsu>,<NMR500-PC>,<proc1d>,<TOPSPIN 3.2>,
      <abs ABSG = 5 
       data hash MD5: 128K
       56 91 2E FF 86 3E D6 D2 24 59 BB 0A 74 E2 34 14>)
(   6,<2024-07-25 07:36:02.407 +0200>,<nmrsu>,<NMR500-PC>,<audit>,<TOPSPIN 3.2>,
      <user comment:
       TITLE=Balint Erika, SD169F9-14, 13C(ns=2048scan), DRX-1676/2024TITLE_END
       data hash MD5: 128K
       56 91 2E FF 86 3E D6 D2 24 59 BB 0A 74 E2 34 14>)
##END=

$$ hash MD5
$$ 33 64 B0 19 65 B9 FE 7E 12 04 54 D3 C0 DE 44 06
