# Supplementary material for: 3,3-Bis(hydroxyaryl)oxindoles and Spirooxindoles Bearing a Xanthene Moiety: Synthesis, Mechanism, and Biological Activity
Source: J Org Chem. 2025 May 7;90(19):6454–67. doi: 10.1021/acs.joc.5c00270 (PMC12090213; doi:10.1021/acs.joc.5c00270)
Supplement: Supplementary file 2 — jo5c00270_si_002.zip [file jo5c00270_si_002.zip › FID for Publication revised/FID/3c/3c-13C/pdata/1/parm.txt]

Current Data Parameters
NAME     20240724-500MHz              
EXPNO                41              
PROCNO                1              

F2 - Acquisition Parameters
Date_          20240724              
Time              15.08              
INSTRUM           spect              
PROBHD   5 mm PABBI 1H/              
PULPROG          zgpg30              
TD                65536              
SOLVENT            DMSO              
NS                 2048              
DS                    4              
SWH           29761.904 Hz           
FIDRES         0.454131 Hz           
AQ            1.1010048 sec          
RG                  203              
DW               16.800 usec         
DE                 6.50 usec         
TE                297.7 K            
D1           2.00000000 sec          
D11          0.03000000 sec          
TD0                   2              

======== CHANNEL f1 ========
SFO1        125.7703637 MHz          
NUC1                13C              
P1                13.50 usec         
PLW1        90.00000000 W            

======== CHANNEL f2 ========
SFO2        500.1320005 MHz          
NUC2                 1H              
CPDPRG[2        waltz16              
PCPD2             80.00 usec         
PLW2         9.00000000 W            
PLW12        0.11902000 W            
PLW13        0.05986900 W            

F2 - Processing parameters
SI               131072              
SF          125.7577885 MHz          
WDW                  EM              
SSB      0              
LB                 1.00 Hz           
GB       0              
PC                 1.40              
