# Supplementary material for: 3,3-Bis(hydroxyaryl)oxindoles and Spirooxindoles Bearing a Xanthene Moiety: Synthesis, Mechanism, and Biological Activity
Source: J Org Chem. 2025 May 7;90(19):6454–67. doi: 10.1021/acs.joc.5c00270 (PMC12090213; doi:10.1021/acs.joc.5c00270)
Supplement: Supplementary file 2 — jo5c00270_si_002.zip [file jo5c00270_si_002.zip › FID for Publication revised/FID/3c/3c-13C/pdata/1/peaklist.xml]

<?xml version="1.0" encoding="UTF-8"?>
<PeakList>
  <PeakList1D>
    <PeakList1DHeader creator="nmrsu" date="2024-07-24T16:02:15.798+02:00" expNo="41" name="20240724-500MHz" owner="" procNo="1" source="s:\Spektrumok\data\kezelo\nmr">
      <PeakPickDetails>F1=218.325500ppm, F2=-18.335028ppm, MI=0.20cm, MAXI=10000.00cm, PC=1.400
      </PeakPickDetails>
    </PeakList1DHeader>
    <Peak1D F1="206.952972" intensity="5.912292e-001" type="0"/>
    <Peak1D F1="182.910843" intensity="3.148869e+000" type="0"/>
    <Peak1D F1="154.761826" intensity="1.098416e+000" type="0"/>
    <Peak1D F1="153.087646" intensity="1.005819e+000" type="0"/>
    <Peak1D F1="141.413086" intensity="4.090288e+000" type="0"/>
    <Peak1D F1="135.259827" intensity="3.149542e+000" type="0"/>
    <Peak1D F1="130.382401" intensity="1.464104e+000" type="0"/>
    <Peak1D F1="129.973877" intensity="1.458603e+000" type="0"/>
    <Peak1D F1="129.711151" intensity="1.254392e+000" type="0"/>
    <Peak1D F1="129.379028" intensity="1.349736e+000" type="0"/>
    <Peak1D F1="128.301392" intensity="4.616087e+000" type="0"/>
    <Peak1D F1="127.694283" intensity="9.826731e-001" type="0"/>
    <Peak1D F1="126.138832" intensity="5.851227e+000" type="0"/>
    <Peak1D F1="124.799522" intensity="9.798828e-001" type="0"/>
    <Peak1D F1="123.892784" intensity="8.250287e-001" type="0"/>
    <Peak1D F1="118.753281" intensity="1.234414e+000" type="0"/>
    <Peak1D F1="116.115952" intensity="1.553780e+000" type="0"/>
    <Peak1D F1="111.669144" intensity="4.070291e+000" type="0"/>
    <Peak1D F1="79.183060" intensity="5.262928e-001" type="0"/>
    <Peak1D F1="60.719543" intensity="5.683248e+000" type="0"/>
    <Peak1D F1="40.579395" intensity="2.190669e+000" type="0"/>
    <Peak1D F1="40.487255" intensity="1.479660e+001" type="0"/>
    <Peak1D F1="40.412621" intensity="5.559154e+000" type="0"/>
    <Peak1D F1="40.320549" intensity="4.476788e+001" type="0"/>
    <Peak1D F1="40.245083" intensity="9.470501e+000" type="0"/>
    <Peak1D F1="40.153706" intensity="8.880809e+001" type="0"/>
    <Peak1D F1="39.986744" intensity="1.043710e+002" type="0"/>
    <Peak1D F1="39.819786" intensity="8.881366e+001" type="0"/>
    <Peak1D F1="39.652866" intensity="4.451621e+001" type="0"/>
    <Peak1D F1="39.485882" intensity="1.445088e+001" type="0"/>
    <Peak1D F1="31.158194" intensity="6.641127e+000" type="0"/>
    <Peak1D F1="20.922239" intensity="1.500000e+001" type="0"/>
  </PeakList1D>
</PeakList>
