# Supplementary material for: 3,3-Bis(hydroxyaryl)oxindoles and Spirooxindoles Bearing a Xanthene Moiety: Synthesis, Mechanism, and Biological Activity
Source: J Org Chem. 2025 May 7;90(19):6454–67. doi: 10.1021/acs.joc.5c00270 (PMC12090213; doi:10.1021/acs.joc.5c00270)
Supplement: Supplementary file 2 — jo5c00270_si_002.zip [file jo5c00270_si_002.zip › FID for Publication revised/FID/3c/3c-1H/audita.txt]

##TITLE= Audit trail, TOPSPIN		Version 3.2
##JCAMPDX= 5.01
##ORIGIN= Bruker BioSpin GmbH
##OWNER= nmrsu
$$ s:\Spektrumok\data\kezelo\nmr/20240718-500MHz/20/audita.txt
##AUDIT TRAIL=  $$ (NUMBER, WHEN, WHO, WHERE, PROCESS, VERSION, WHAT)
(   1,<2024-07-18 17:13:52.108 +0200>,<nmrsu>,<NMR500-PC>,<go>,<TOPSPIN 3.2>,
      <created by zg
	started at 2024-07-18 17:12:15.481 +0200,
	POWCHK disabled, PULCHK disabled,
       configuration hash MD5:
       58 DB 22 B3 AA 39 3B 86 CF BA 3D 35 EA 93 95 64
       data hash MD5: 64K
       AC 93 41 7F E1 61 7B 03 7C 52 58 91 D4 BA 62 B4>)
(   2,<2024-07-18 17:13:52.779 +0200>,<nmrsu>,<NMR500-PC>,<audit>,<TOPSPIN 3.2>,
      <user comment:
       ICON-NMR User ID: kezelo
       data hash MD5: 64K
       AC 93 41 7F E1 61 7B 03 7C 52 58 91 D4 BA 62 B4>)
##END=

$$ hash MD5
$$ 50 FD 3B C7 EA 1F F7 C0 AF BD B6 32 42 2C B1 68
